# Supplementary material for: Heat Shock Transcription Factor GhHSFB2a Is Crucial for Cotton Resistance to Verticillium dahliae
Source: Int J Mol Sci. 2023 Jan 17;24(3):1845. doi: 10.3390/ijms24031845 (PMC9916287; doi:10.3390/ijms24031845)
Supplement: Supplementary file 1 [file ijms-24-01845-s001.zip]

Archive with 1 entries (1 files):
- ijms-2136137-supplementary.pdf
